# Supplementary material for: Growth of Spirulina spp. at different temperatures and their impact on pigment production, oxidants and antioxidants profile
Source: PLoS One. 2025 Feb 24;20(2):e0313350. doi: 10.1371/journal.pone.0313350 (PMC11849831; doi:10.1371/journal.pone.0313350)
Supplement: S1 Data — (XLSX) [file pone.0313350.s001.xlsx]

## Sheet: POD
sample	value	form1	w/T	form2	av	std		Av
15°r1	1.407	0.25326	0.5	0.50652	0.52536	0.0163645	15°	0.52736	0.016364				1	0.52536
r2	1.489	0.26802	0.5	0.53604	0.53478		20°	0.25152	0.000208				1	0.53478
r3	1.482	0.26676	0.5	0.53352	0.53352		25°	0.54048	0.00109982				1	0.53352
							30°	0.67836	0.00569589				2	0.25152
													2	0.25146
20°r1	0.699	0.12582	0.5	0.25164	0.25152								2	0.25152
r2	0.698	0.12564	0.5	0.25128	0.25146								3	0.39654
r3	0.699	0.12582	0.5	0.25164	0.25152	0.000207846							3	0.54108
													3	0.54048
25° r1	1.504	0.27072	0.5	0.54144	0.39654								4	0.68328
r2	1.502	0.27036	0.5	0.54072	0.54108								4	0.6777
r3	1.498	0.26964	0.5	0.53928	0.54048	0.00109982							4	0.67836
30°r1	1.898	0.34164	0.5	0.68328	0.68328
r2	1.867	0.33606	0.5	0.67212	0.6777
r3	1.888	0.33984	0.5	0.67968	0.67836	0.00569589

## Sheet: SOD
sample	Value	formula 1	formula 2	AV	std				formula 1	formula X=1.235-OD
15°r1	0.383	0.852	551.903												1	558.7
r2	0.362	0.873	565.506	558.704					formula 2	SOD= X*5/0.25/1/0.025/1.235					1	558.704
r3	0.248	0.987	639.352	585.587	47.0562										1	585.587
				602.429											2	500.729
20°r1	0.676	0.559	362.105	500.729				AV	std						2	395.466
r2	0.573	0.662	428.826	395.466			15°	585.587	47.0562						2	410.04
r3	0.557	0.678	439.19	410.04	41.8353		20°	410.041	41.8353						3	572.955
				434.008			25°	711.255	7.30003						3	707.045
25° r1	0.144	1.091	706.721	572.955			30°	797.193	3.19539						3	711.255
r2	0.143	1.092	707.368	707.045											4	799.352
r3	0.124	1.111	719.676	711.255	7.30003										4	799.028
				713.522											4	797.193
				719.676
30°r1	0.001	1.234	799.352	799.352
r2	0.002	1.233	798.704	799.028
r3	0.01	1.225	793.522	797.193	3.19539

## Sheet: chlophyll
sample	470nm	653nm	666nm		Chla	Chlb	ctd					Chla=15.65OD666-7.34OD653
15°r1	0.563	0.431	0.692		7.66626	3.90123	37.0356	0.151166				Chlb=27.05OD653-11.21OD666
r2	0.545	0.42	0.68		7.5592	3.7382	40.4052	0.164919				ctd=(1000OD470-2.86Chla-129.2Chlb)/245
r3	0.565	0.435	0.695		7.68385	3.9758	29.3508	0.119799					Chla	Chlb
				av	7.63644	3.87174		0.145295			Chla	Chlb	std	std		ctd	std
				std	0.0674647	0.121514		0.0231259		15°	7.63644	3.87174	0.0674647	0.121514	15°	0.145295	0.0231259
20°r1	0.665	0.487	0.782		8.66372	4.40713	70.8206	0.289064		20°	8.68814	4.54945	0.119266	0.149195	20°	0.265429	0.0304603
r2	0.679	0.498	0.797		8.81773	4.53653	67.6616	0.27617		25°	6.94742	3.99481	0.0387643	0.0227396	25°	0.182315	0.00444004
r3	0.689	0.498	0.782		8.58298	4.70468	56.608	0.231053		30°	4.96621	2.88602	0.0228688	0.00379896	30°	0.0758739	0.00789604
				av	8.68814	4.54945		0.265429					cha
				std	0.119266	0.149195		0.0304603				1	7.66626
25° r1	0.578	0.412	0.64		6.99192	3.9702	45.0533	0.183891				1	7.5592
r2	0.582	0.412	0.636		6.92932	4.01504	43.439	0.177302				1	7.68385
r3	0.582	0.411	0.635		6.92101	3.9992	45.5093	0.185752				2	8.66372
				av	6.94742	3.99481		0.182315				2	8.81773
				std	0.0387643	0.0227396		0.00444004				2	8.58298
30°r1	0.404	0.295	0.454		4.9398	2.89041	16.4312	0.0670661				3	6.99192
r2	0.407	0.296	0.457		4.97941	2.88383	20.1681	0.0823186				3	6.92932
r3	0.406	0.296	0.457		4.97941	2.88383	19.1681	0.0782369				3	6.92101
				av	4.96621	2.88602		0.0758739				4	4.9398
				std	0.0228688	0.00379896		0.00789604				4	4.97941
												4	4.97941
												chb
												1	3.90123
												1	3.7382
												1	3.9758
												2	4.40713
												2	4.53653
												2	4.70468
												3	3.9702
												3	4.01504
												3	3.9992
												4	2.89041
												4	2.88383
												4	2.88383
												caratenoids
												1	37.0356
												1	40.4052
												1	29.3508
												2	70.8206
												2	67.6616
												2	56.608
												3	45.0533
												3	43.439
												3	45.5093
												4	16.4312
												4	20.1681
												4	19.1681

## Sheet: Sheet1
			sample		av	sd
			15°r1	0.49	0.48	0.01
			r2	0.48	0.475	0.00707107				av	std
			r3	0.47	0.656667	0.263987			15°	0.48	0.01
									20°	0.85	0.01
			20°r1	0.843333	0.857778	0.0134715			25°	0.64	0.03
	15°C	0.01	r2	0.86	0.865	0.00707107			30°	0.3	0.003
	20°C	0.0305505	r3	0.87	0.738333	0.186205
	25°C	0.0057735
	30°C	0.0152753	25° r1	0.606667	0.642222	0.0323751
			r2	0.65	0.66	0.0141421
			r3	0.67	0.67
															1	0.48
															1	0.475
			30°r1	0.303333	0.307444	0.00359526									1	0.656667
			r2	0.309	0.3095										2	0.857778
			r3	0.31	0.31										2	0.865
															2	0.738333
															3	0.642222
															3	0.66
															3	0.67
															4	0.307444
															4	0.3095
															4	0.31

## Sheet: APX
sample	OD	formula								APX=OD×(V)×(v)/Ԑ×w)
15°r1	0.711	13.7121														1	13.2
r2	0.691	13.3264	13.5193							APX=(OD*10*2.7)/(2.8*0.5)						1	13.5193
r3	0.701	13.5193	13.4229	0.192857												1	13.4229
			13.4229				av	std								2	12.3718
20°r1	0.582	11.2243	12.3718			15°	13.5193	0.192857								2	11.7064
r2	0.632	12.1886	11.7064			20°	11.61	0.510252								2	11.61
r3	0.592	11.4171	11.61	0.510252		25°	21.3107	0.192857								3	16.3639
			11.8029			30°	23.58	1.17948								3	21.4071
25° r1	1.105	21.3107	16.3639													3	21.3107
r2	1.115	21.5036	21.4071													4	22.7957
r3	1.095	21.1179	21.3107	0.192857												4	23.8661
			21.3107													4	23.58
			21.1179
30°r1	1.182	22.7957	22.7957
r2	1.293	24.9364	23.8661
r3	1.193	23.0079	23.58	1.17948

## Sheet: H202
sample	value	formula	av	std							H2O2 (µM/g FW) = C×Vt / Vr×W
15°r1	0.47	9.4	9.06667	0.305505								(OD*10)/(1*0.5)
r2	0.45	9	8.9					av	std
r3	0.44	8.8	5.32				15°	9.06667	0.305505
			1.83				20°	1.83333	0.011547
20°r1	0.092	1.84	1.83333				25°	14.2	0.4
r2	0.091	1.82	1.83				30°	36.7667	1.17206
r3	0.092	1.84	8.22	0.011547
			14.4
25° r1	0.73	14.6	14.2
r2	0.71	14.2	14
r3	0.69	13.8	13.8	0.4				1	9.06667
			38.12					1	8.9
			37.11					1	5.32
30°r1	1.906	38.12	36.7667					2	1.83333
r2	1.805	36.1	36.09					2	1.83
r3	1.804	36.08	36.08	1.17206				2	8.22
								3	14.2
								3	14
								3	13.8
								4	36.7667
								4	36.09
								4	36.08

## Sheet: CAT
sample	value	A	V	a	E	w	step 1	E*w	Final	mean	std
15°r1	0.06	1	10	0.1	39.4	0.5	0.06	19.7	0.00304569	#REF!		step 1=OD*A*V*a
r2	0.05	1	10	0.1	39.4	0.5	0.05	19.7	0.00253807	0.00279188		Final=step 1/E*w
r3	0.03	1	10	0.1	39.4	0.5	0.03	19.7	0.00152284	0.00236887	0.000775394
										0.00203046				av
20°r1	0.009	1	10	0.1	39.4	0.5	0.009	19.7	0.000456853	0.000989848			15°	0.00236887	0.000775394
r2	0.008	1	10	0.1	39.4	0.5	0.008	19.7	0.000406091	0.000431472			20°	0.000406091	7.75394e-05
r3	0.007	1	10	0.1	39.4	0.5	0.007	19.7	0.00035533	0.000406091	5.07614e-05		25°	0.00753935	0.000775394
										0.000380711			30°	0.00896785	0.000775394
25° r1	0.28	1	10	0.1	39.4	0.5	0.28	19.7	0.0142132	0.00728426
r2	0.25	1	10	0.1	39.4	0.5	0.25	19.7	0.0126904	0.0134518			1	0.0028
r3	0.27	1	10	0.1	39.4	0.5	0.27	19.7	0.0137056	0.0135364	0.000775394		1	0.00279188
										0.013198			1	0.00236887
										0.0137056			2	0.000989848
30°r1	0.19	1	10	0.1	39.4	0.5	0.19	19.7	0.00964467	0.00964467			2	0.000431472
r2	0.18	1	10	0.1	39.4	0.5	0.18	19.7	0.00913706	0.00939086			2	0.000406091
r3	0.16	1	10	0.1	39.4	0.5	0.16	19.7	0.00812183	0.00896785	0.000775394		3	0.00728426
													3	0.0134518
													3	0.0135364
													4	0.00964467
													4	0.00939086
													4	0.00896785

## Sheet: MDA
sample	532nm	600nm	532-600	(OD*A*V)	a*E*W	NET	Mean	std
15°r1	0.505	0.454	0.051	0.765	0.3875	1.97419								av	std		1	1.97387
r2	0.503	0.453	0.05	0.75	0.3875	1.93548	1.95484			OD= 532-600			15°	1.97419	0.0387097		1	1.97419
r3	0.506	0.454	0.052	0.78	0.3875	2.0129	1.97419	0.0387097		A=5			20°	0.903226	0.22349		1	1.95484
							1.97419			V=3			25°	4.64516	0.387097		2	1.39355
20°r1	2.93	2.91	0.02	0.3	0.3875	0.774194	1.39355			a=1			30°	21.4452	0.0387097		2	0.774194
r2	2.91	2.89	0.02	0.3	0.3875	0.774194	0.774194			E=1.55							2	0.903226
r3	2.93	2.9	0.03	0.45	0.3875	1.16129	0.903226	0.22349		W=0.25							3	3.09677
							0.967742			NET= (OD*A*V)/(a*E*W)							3	4.64516
25° r1	3.33	3.2	0.13	1.95	0.3875	5.03226	3.09677										3	4.64516
r2	3.32	3.21	0.11	1.65	0.3875	4.25806	4.64516										4	21.4839
r3	3.31	3.19	0.12	1.8	0.3875	4.64516	4.64516	0.387097									4	21.4645
							4.45161										4	21.4452
							4.64516
30°r1	1.256	0.701	0.555	8.325	0.3875	21.4839	21.4839
r2	1.256	0.702	0.554	8.31	0.3875	21.4452	21.4645
r3	1.254	0.701	0.553	8.295	0.3875	21.4065	21.4452	0.0387097
